# Supplementary material for: Synthesis and Characterization of Boehmite Particles Obtained from Recycling: Water Disinfection Application
Source: Nanomaterials (Basel). 2022 Aug 12;12(16):2771. doi: 10.3390/nano12162771 (PMC9415003; doi:10.3390/nano12162771)
Supplement: Supplementary file 1 [file nanomaterials-12-02771-s001.zip]

Archive with 1 entries (1 files):
- nanomaterials-1846281-supplementary.pdf
